# Supplementary material for: The 2Ih and OXOG Proximity Consequences on Charge Transfer through ds-DNA: Theoretical Studies of Clustered DNA Damage
Source: Molecules. 2023 Feb 26;28(5):2180. doi: 10.3390/molecules28052180 (PMC10004366; doi:10.3390/molecules28052180)
Supplement: Supplementary file 1 [file molecules-28-02180-s001.zip]

Archive with 9 entries (8 files):
- Supplementary Files/
- Supplementary Files/Molecules 2022 Supplementary Materials corrected.pdf
- Supplementary Files/oligo-Ih(R)_Anion.pdb
- Supplementary Files/oligo-Ih(R)_Cation.pdb
- Supplementary Files/oligo-Ih(R)_Neutral.pdb
- Supplementary Files/oligo-Ih(S)_Anion.pdb
- Supplementary Files/oligo-Ih(S)_Cation.pdb
- Supplementary Files/oligo-Ih(S)_Neutral.pdb
- Supplementary Files/Thumbs.db
